# Supplementary material for: Two new species of Acanthobothrium Blanchard, 1848 (Onchobothriidae) in Narcineentemedor Jordan & Starks, 1895 (Narcinidae) from Acapulco, Guerrero, Mexico
Source: Zookeys. 2019 Jun 5;852:1–21. doi: 10.3897/zookeys.852.28964 (PMC6562051; doi:10.3897/zookeys.852.28964)
Supplement: XML Treatment for Acanthobothrium soniae [file zookeys.852.28964-treatment1.xml]

<!DOCTYPE tp:taxon-treatment
  PUBLIC "-//TaxonX//DTD Taxonomic Treatment Publishing DTD v0 20100105//EN" "tax-treatment-NSO.dtd">
<tp:taxon-treatment xmlns:tp="http://www.plazi.org/taxpub"><tp:treatment-meta><kwd-group><label>Taxon classification</label><kwd><named-content xmlns:xlink="http://www.w3.org/1999/xlink" content-type="kingdom">Animalia</named-content></kwd><kwd><named-content xmlns:xlink="http://www.w3.org/1999/xlink" content-type="order">Onchoproteocephalidea</named-content></kwd><kwd><named-content xmlns:xlink="http://www.w3.org/1999/xlink" content-type="family">Onchobothriidae</named-content></kwd></kwd-group><mixed-citation publication-type="journal"><person-group><name><surname>Zaragoza-Tapia</surname><given-names>Francisco</given-names></name><name><surname>Pulido-Flores</surname><given-names>Griselda</given-names></name><name><surname>Violante-González</surname><given-names>Juan</given-names></name><name><surname>Monks</surname><given-names>Scott</given-names></name></person-group><article-title>Two new species of <italic><tp:taxon-name><tp:taxon-name-part taxon-name-part-type="genus" reg="Acanthobothrium">Acanthobothrium</tp:taxon-name-part></tp:taxon-name></italic> Blanchard, 1848 (<tp:taxon-name><tp:taxon-name-part taxon-name-part-type="family">Onchobothriidae</tp:taxon-name-part></tp:taxon-name>) in <italic><tp:taxon-name><tp:taxon-name-part taxon-name-part-type="genus" reg="Narcine">Narcine</tp:taxon-name-part><tp:taxon-name-part taxon-name-part-type="species" reg="entemedor">entemedor</tp:taxon-name-part></tp:taxon-name></italic> Jordan &amp; Starks, 1895 (<tp:taxon-name><tp:taxon-name-part taxon-name-part-type="family">Narcinidae</tp:taxon-name-part></tp:taxon-name>) from Acapulco, Guerrero, Mexico</article-title><source>Zookeys</source><day>05</day><month>6</month><year>2019</year><volume>852</volume><fpage>1</fpage><lpage>21</lpage><pub-id pub-id-type="doi">10.3897/zookeys.852.28964</pub-id></mixed-citation></tp:treatment-meta><tp:nomenclature><tp:taxon-name>
                    <tp:taxon-name-part taxon-name-part-type="genus" reg="Acanthobothrium">Acanthobothrium</tp:taxon-name-part>
                    <tp:taxon-name-part taxon-name-part-type="species" reg="soniae">soniae</tp:taxon-name-part>
                    <object-id xmlns:xlink="http://www.w3.org/1999/xlink" content-type="zoobank" xlink:type="simple">http://zoobank.org/4E0635D5-3E38-4FEC-8192-4B0AEF53C76C</object-id>
                  </tp:taxon-name><tp:taxon-status xmlns:xlink="http://www.w3.org/1999/xlink" xlink:type="simple">sp. nov.</tp:taxon-status><xref ref-type="fig" rid="F1">Figures 1A–E</xref><xref ref-type="fig" rid="F2">; 2A–D</xref></tp:nomenclature><tp:treatment-sec sec-type="type material" id="SECID0ECPAC"><title>Type material.</title><p>Holotype (<named-content xmlns:xlink="http://www.w3.org/1999/xlink" content-type="dwc:institutional_code" xlink:type="simple">CNHE</named-content>-11136), 3 paratypes (<named-content xmlns:xlink="http://www.w3.org/1999/xlink" content-type="dwc:institutional_code" xlink:type="simple">CNHE</named-content>-11137), 3 paratypes (<named-content xmlns:xlink="http://www.w3.org/1999/xlink" content-type="dwc:institutional_code" xlink:type="simple">HWML</named-content>-139978), and 1 paratype (<named-content xmlns:xlink="http://www.w3.org/1999/xlink" content-type="dwc:institutional_code" xlink:type="simple">CHE</named-content>-P00081).</p></tp:treatment-sec><tp:treatment-sec sec-type="material" id="SECID0EJAAE"><title>Other material examined.</title><p><italic><tp:taxon-name><tp:taxon-name-part taxon-name-part-type="genus" reg="Acanthobothrium">Acanthobothrium</tp:taxon-name-part><tp:taxon-name-part taxon-name-part-type="species" reg="bullardi">bullardi</tp:taxon-name-part></tp:taxon-name></italic> Ghoshroy &amp; Caira, 2001 (<named-content xmlns:xlink="http://www.w3.org/1999/xlink" content-type="dwc:institutional_code" xlink:type="simple">CNHE</named-content>–4046, México) paratype; <italic><tp:taxon-name><tp:taxon-name-part taxon-name-part-type="genus" reg="Acanthobothrium">A.</tp:taxon-name-part><tp:taxon-name-part taxon-name-part-type="species" reg="campbelli">campbelli</tp:taxon-name-part></tp:taxon-name></italic> Marques, Brooks &amp; Monks, 1995 (<named-content xmlns:xlink="http://www.w3.org/1999/xlink" content-type="dwc:institutional_code" xlink:type="simple">CNHE</named-content>–3033, Costa Rica; <named-content xmlns:xlink="http://www.w3.org/1999/xlink" content-type="dwc:institutional_code" xlink:type="simple">HWML</named-content>–38546, Costa Rica) voucher and paratype; <italic><tp:taxon-name><tp:taxon-name-part taxon-name-part-type="genus" reg="Acanthobothrium">A.</tp:taxon-name-part><tp:taxon-name-part taxon-name-part-type="species" reg="costarricense">costarricense</tp:taxon-name-part></tp:taxon-name></italic> Marques, Brooks &amp; Monks, 1995 (<named-content xmlns:xlink="http://www.w3.org/1999/xlink" content-type="dwc:institutional_code" xlink:type="simple">CNHE</named-content>–3034, Costa Rica) 2 vouchers; <italic><tp:taxon-name><tp:taxon-name-part taxon-name-part-type="genus" reg="Acanthobothrium">A.</tp:taxon-name-part><tp:taxon-name-part taxon-name-part-type="species" reg="dasi">dasi</tp:taxon-name-part></tp:taxon-name></italic> Ghoshroy &amp; Caira, 2001 (<named-content xmlns:xlink="http://www.w3.org/1999/xlink" content-type="dwc:institutional_code" xlink:type="simple">CNHE</named-content>–4044, México; <named-content xmlns:xlink="http://www.w3.org/1999/xlink" content-type="dwc:institutional_code" xlink:type="simple">HWML</named-content>–15549, 15550, 15551, México) 4 paratypes; <italic><tp:taxon-name><tp:taxon-name-part taxon-name-part-type="genus" reg="Acanthobothrium">A.</tp:taxon-name-part><tp:taxon-name-part taxon-name-part-type="species" reg="franus">franus</tp:taxon-name-part></tp:taxon-name></italic> Marques, Centritto &amp; Stewart, 1997 (<named-content xmlns:xlink="http://www.w3.org/1999/xlink" content-type="dwc:institutional_code" xlink:type="simple">CNHE</named-content>–3140, Costa Rica) paratype; <italic><tp:taxon-name><tp:taxon-name-part taxon-name-part-type="genus" reg="Acanthobothrium">A.</tp:taxon-name-part><tp:taxon-name-part taxon-name-part-type="species" reg="inbiorium">inbiorium</tp:taxon-name-part></tp:taxon-name></italic> Marques, Centritto &amp; Stewart, 1997 (<named-content xmlns:xlink="http://www.w3.org/1999/xlink" content-type="dwc:institutional_code" xlink:type="simple">CNHE</named-content>–3138, Costa Rica) paratype; <italic><tp:taxon-name><tp:taxon-name-part taxon-name-part-type="genus" reg="Acanthobothrium">A.</tp:taxon-name-part><tp:taxon-name-part taxon-name-part-type="species" reg="puntarenasense">puntarenasense</tp:taxon-name-part></tp:taxon-name></italic> Marques, Brooks &amp; Monks, 1995 (<named-content xmlns:xlink="http://www.w3.org/1999/xlink" content-type="dwc:institutional_code" xlink:type="simple">CNHE</named-content>–4176, Costa Rica) paratype; <italic><tp:taxon-name><tp:taxon-name-part taxon-name-part-type="genus" reg="Acanthobothrium">A.</tp:taxon-name-part><tp:taxon-name-part taxon-name-part-type="species" reg="rajivi">rajivi</tp:taxon-name-part></tp:taxon-name></italic> Ghoshroy &amp; Caira, 2001 (<named-content xmlns:xlink="http://www.w3.org/1999/xlink" content-type="dwc:institutional_code" xlink:type="simple">CNHE</named-content>–4039, México) paratype; <italic><tp:taxon-name><tp:taxon-name-part taxon-name-part-type="genus" reg="Acanthobothrium">A.</tp:taxon-name-part><tp:taxon-name-part taxon-name-part-type="species" reg="vargasi">vargasi</tp:taxon-name-part></tp:taxon-name></italic> Marques, Brooks &amp; Monks, 1995 (<named-content xmlns:xlink="http://www.w3.org/1999/xlink" content-type="dwc:institutional_code" xlink:type="simple">HWML</named-content> 38545, Costa Rica).</p></tp:treatment-sec><tp:treatment-sec sec-type="Type host" id="SECID0EKGAE"><title>Type host.</title><p><italic><tp:taxon-name><tp:taxon-name-part taxon-name-part-type="genus" reg="Narcine">Narcine</tp:taxon-name-part><tp:taxon-name-part taxon-name-part-type="species" reg="entemedor">entemedor</tp:taxon-name-part></tp:taxon-name></italic> Jordan &amp; Starks, 1895 (<tp:taxon-name><tp:taxon-name-part taxon-name-part-type="subclass">Elasmobranchii</tp:taxon-name-part></tp:taxon-name>: <tp:taxon-name><tp:taxon-name-part taxon-name-part-type="order">Torpediniformes</tp:taxon-name-part></tp:taxon-name>: <tp:taxon-name><tp:taxon-name-part taxon-name-part-type="family">Narcinidae</tp:taxon-name-part></tp:taxon-name>).</p></tp:treatment-sec><tp:treatment-sec sec-type="type locality" id="SECID0EKHAE"><title>Type locality.</title><p>Bahía de Acapulco (Playa Las Hamacas: <named-content xmlns:xlink="http://www.w3.org/1999/xlink" content-type="dwc:verbatimCoordinates" xlink:type="simple"><named-content content-type="geo-json" specific-use="{&#34;type&#34;:&#34;Point&#34;,&#34;coordinates&#34;:[-99.899722,16.853056]}" id="NCID0ETHAE" xlink:type="simple">16°51'11"N, 99°53'59"W</named-content></named-content>), Guerrero, México.</p></tp:treatment-sec><tp:treatment-sec sec-type="Site of infection" id="SECID0EXHAE"><title>Site of infection.</title><p>Spiral intestine.</p></tp:treatment-sec><tp:treatment-sec sec-type="Quantitative descriptors of parasite populations (Bush et al. 1997)" id="SECID0E3HAE"><title>Quantitative descriptors of parasite populations (<xref ref-type="bibr" rid="B9">Bush et al. 1997</xref>).</title><p>Prevalence= 9.0% (1 ray of 11 was infected); abundance = 0.73 (8 helminths in 11 rays); mean intensity = 8 (8 helminths in 1 infected ray).</p></tp:treatment-sec><tp:treatment-sec sec-type="etymology" id="SECID0EGIAE"><title>Etymology.</title><p>The species is named in remembrance of Sonia Virginia Flores León, former player of the Pumas Club Women’s Basketball Team, UNAM, daughter of Virginia León-Règagnon and Martín Ignacio Flores-Carbajal and dear friend of SM and GP-F; she will not be forgotten.</p></tp:treatment-sec><tp:treatment-sec sec-type="diagnosis" id="SECID0ELIAE"><title>Diagnosis.</title><p><italic><tp:taxon-name><tp:taxon-name-part taxon-name-part-type="genus" reg="Acanthobothrium">Acanthobothrium</tp:taxon-name-part><tp:taxon-name-part taxon-name-part-type="species" reg="soniae">soniae</tp:taxon-name-part></tp:taxon-name></italic> sp. nov. is a Category 2 species. It is small, with a range of 10–13 acraspedote proglottids. The testes are wider than long with a range of 31–47 testes per proglottid. The arms of the ovary are unequal (asymmetrical). Finally, this species also can be distinguished from similar congeners by total length, number of proglottids, diameter of accessory sucker, the length of the cirrus sac, number of testes per proglottid, and size of the hooks.</p></tp:treatment-sec><tp:treatment-sec sec-type="description" id="SECID0E3IAE"><title>Description.</title><p>[Based on 5 complete worms and 3 partial specimens] Worms 2.9–6.7 mm (n = 5) long, euapolytic; 10–13 (n = 5) proglottids per worm. Scolex 380–420 (n = 6) long by 280–320 (n = 6) wide, with four bothridia. Maximum width of scolex at level of middle loculus (Figs <xref ref-type="fig" rid="F1">1A</xref>, <xref ref-type="fig" rid="F2">2A</xref>). Bothridia free posteriorly, tri-locular, 340–380 (n = 6) long by 140–160 (n = 6) wide, with anterior muscular pad (Figs <xref ref-type="fig" rid="F1">1A</xref>, <xref ref-type="fig" rid="F2">2A</xref>). Muscular pad 105–130 (n = 6) wide, with apical sucker 45–50 (n = 6) and one pair of bipronged hooks at posterior margin (Figs <xref ref-type="fig" rid="F1">1A</xref>, <xref ref-type="fig" rid="F2">2A</xref>). Anterior loculus of bothridia 175–205 (n = 6) long; middle loculus 60–90 (n = 6) long; posterior loculus 80–95 (n = 6) long (Figs <xref ref-type="fig" rid="F1">1A</xref>, <xref ref-type="fig" rid="F2">2A</xref>); loculus length ratio (anterior:middle:posterior) 1:0.38:0.46. Velum between medial margins of bothridia in dorsal or ventral pairs not seen (Figs <xref ref-type="fig" rid="F1">1A</xref>, <xref ref-type="fig" rid="F2">2A</xref>). Hooks bipronged, hollow, with tubercle on proximal surface of axial prong; internal channels of axial and abaxial prongs continuous, smooth, the base and anterior part of each hook embedded in musculature of scolex, tips of prongs free (Figs <xref ref-type="fig" rid="F1">1A, B</xref>, <xref ref-type="fig" rid="F2">2A</xref>). Bases (handles) of medial and lateral hooks articulate to one another (Figs <xref ref-type="fig" rid="F1">1B</xref>, <xref ref-type="fig" rid="F2">2A</xref>). Lateral hook measurements (n = 6): A 43–45, B 88–105, C 83–93, D 125–138; Medial hook measurements (n = 6): A’ 38–45, B’ 83–108, C’ 80–98, D’ 125–143. Cephalic peduncle 450–630 (n = 6) long by 70–95 (n = 6) wide, not all the cephalic peduncle is covered with prominent microtriches (Figs <xref ref-type="fig" rid="F1">1A</xref>, <xref ref-type="fig" rid="F2">2C</xref>). Scolex is covered with microtriches (Fig. <xref ref-type="fig" rid="F2">2B</xref>). Proglottids acraspedote. Immature proglottids 55–110 (n = 8) long by 60–115 (n = 8) wide, mature proglottids 225–800 (n = 8) long by 125–215 (n = 8) wide (Fig. <xref ref-type="fig" rid="F1">1C</xref>), terminal proglottids 585–1,425 (n = 7) long by 160–275 (n = 7) wide (Fig. <xref ref-type="fig" rid="F1">1D</xref>). Genital pore marginal, irregularly alternating, 56%–68% (n = 7) from anterior end of proglottid; genital atrium present (Fig. <xref ref-type="fig" rid="F1">1E</xref>). Testes in single layer, arranged in two irregular columns, one on each side of the uterus (Fig. <xref ref-type="fig" rid="F1">1C, D</xref>). Testes generally wider than long in mature proglottids, 25–63 (n = 8) long by 13–28 (n = 8) wide (Fig. <xref ref-type="fig" rid="F1">1C</xref>). Total number of testes 31–47 (n = 8), aporal 16–26 (n = 8), poral 15–21 (n = 8), preporal 11–17 (n = 8), and postporal 3–5 (n = 8); all testes located anterior to ovarian isthmus. Cirrus sac pyriform, extending anteriorly (Figs <xref ref-type="fig" rid="F1">1C, D, E</xref>, <xref ref-type="fig" rid="F2">2D</xref>), 55–90 (n = 6) long by 63–96 (n = 6) wide in mature proglottids, 85–140 (n = 6) long by 48–90 (n = 6) wide in termial proglottids. Cirrus armed.</p><fig id="F1" position="float" orientation="portrait"><label>Figure 1.</label><caption><p>Holotype of <italic><tp:taxon-name><tp:taxon-name-part taxon-name-part-type="genus" reg="Acanthobothrium">Acanthobothrium</tp:taxon-name-part><tp:taxon-name-part taxon-name-part-type="species" reg="soniae">soniae</tp:taxon-name-part></tp:taxon-name></italic> sp. nov. (<named-content xmlns:xlink="http://www.w3.org/1999/xlink" content-type="dwc:institutional_code" xlink:type="simple">CNHE</named-content>-11136). <bold>A</bold> Scolex <bold>B</bold> hooks <bold>C</bold> mature proglottid <bold>D</bold> terminal proglottid <bold>E</bold> genitalia. Scale bars: 200 µm (<bold>A, D</bold>); 100 µm (<bold>B, E)</bold>; 150 µm (<bold>C</bold>).</p></caption><graphic xmlns:xlink="http://www.w3.org/1999/xlink" xlink:href="zookeys-852-001-g001.jpg" position="float" orientation="portrait" xlink:type="simple" id="oo_305965.jpg"/></fig><p>Vagina extending laterally from common genital atrium, following anterior margin of cirrus sac, weakly sinuous posteriorly along medial line of proglottid to oötype (Figs <xref ref-type="fig" rid="F1">1C, D, E</xref>, <xref ref-type="fig" rid="F2">2D</xref>); vaginal sphincter absent. Seminal receptacle not seen. Ovary inverted A-shaped in frontal view in mature and terminal proglottids (Fig. <xref ref-type="fig" rid="F1">1C, D</xref>). Arms of ovary unequal (Fig. <xref ref-type="fig" rid="F1">1C, D</xref>); aporal arm always longer than poral arm. Aporal arm 78–275 (n = 7) long in mature proglottids, 243–625 (n = 7) long in terminal proglottids; poral arm 68–213 (n = 7) long in mature proglottids, 190–550 (n = 7) long in terminal proglottids and Mehlis’ gland posterior to ovarian isthmus. Vitellarium follicular form lateral bands, extending from near anterior margin of proglottid to near posterior margin of proglottid (Fig. <xref ref-type="fig" rid="F1">1C, D</xref>); follicles 15–23 (n = 6) long by 10–13 (n = 6). Uterus thick-walled, saccate, extending from anterior margin of proglottid to near posterior margin of proglottid. Excretory ducts laterally. Gravid proglottids and eggs not seen.</p><fig id="F2" position="float" orientation="portrait"><label>Figure 2.</label><caption><p>Light microscope photographs of holotype of <italic><tp:taxon-name><tp:taxon-name-part taxon-name-part-type="genus" reg="Acanthobothrium">Acanthobothrium</tp:taxon-name-part><tp:taxon-name-part taxon-name-part-type="species" reg="soniae">soniae</tp:taxon-name-part></tp:taxon-name></italic> sp. nov. (<named-content xmlns:xlink="http://www.w3.org/1999/xlink" content-type="dwc:institutional_code" xlink:type="simple">CNHE</named-content>-11136). <bold>A</bold> Scolex <bold>B</bold> details of bothridium <bold>C</bold> peduncle cephalic <bold>D</bold> genitalia. Scale bars: 200 µm (<bold>A</bold>); 40 µm (<bold>B</bold>), 100 µm (<bold>C, D</bold>). Abbreviations: mt microtriches; vg vagina; cs cirrus sac; gp genital pore.</p></caption><graphic xmlns:xlink="http://www.w3.org/1999/xlink" xlink:href="zookeys-852-001-g002.jpg" position="float" orientation="portrait" xlink:type="simple" id="oo_305966.jpg"/></fig></tp:treatment-sec><tp:treatment-sec sec-type="remarks" id="SECID0EWPAE"><title>Remarks.</title><p>There are 42 Category 2 species (sensu <xref ref-type="bibr" rid="B33">Ghoshroy and Caira 2001</xref>) of <italic><tp:taxon-name><tp:taxon-name-part taxon-name-part-type="genus" reg="Acanthobothrium">Acanthobothrium</tp:taxon-name-part></tp:taxon-name></italic> that have been described worldwide. Of these, 17 species have been found in the Pacific Ocean, 14 of which are amphi-American (Table <xref ref-type="table" rid="T1">1</xref>).</p><p><italic><tp:taxon-name><tp:taxon-name-part taxon-name-part-type="genus" reg="Acanthobothrium">Acanthobothrium</tp:taxon-name-part><tp:taxon-name-part taxon-name-part-type="species" reg="soniae">soniae</tp:taxon-name-part></tp:taxon-name></italic> sp. nov. is a Category 2 species (sensu <xref ref-type="bibr" rid="B33">Ghoshroy and Caira 2001</xref>): Category 2 species have a total length ≤ 15 mm (the length of <italic><tp:taxon-name><tp:taxon-name-part taxon-name-part-type="genus" reg="Acanthobothrium">A.</tp:taxon-name-part><tp:taxon-name-part taxon-name-part-type="species" reg="soniae">soniae</tp:taxon-name-part></tp:taxon-name></italic> sp. nov. is 2.9–6.7 mm), a strobila made up of ≤ 50 proglottids (<italic><tp:taxon-name><tp:taxon-name-part taxon-name-part-type="genus" reg="Acanthobothrium">A.</tp:taxon-name-part><tp:taxon-name-part taxon-name-part-type="species" reg="soniae">soniae</tp:taxon-name-part></tp:taxon-name></italic> sp. nov. has 10–13 proglottids), the number of testes per proglottids ≤ 80 (<italic><tp:taxon-name><tp:taxon-name-part taxon-name-part-type="genus" reg="Acanthobothrium">A.</tp:taxon-name-part><tp:taxon-name-part taxon-name-part-type="species" reg="soniae">soniae</tp:taxon-name-part></tp:taxon-name></italic> sp. nov. has 31–47 testes per proglottid), and the arms of the ovary are asymmetrical.</p><p>As presented in Table <xref ref-type="table" rid="T1">1</xref>, the new species can be distinguished from similar Category 2 species of <italic><tp:taxon-name><tp:taxon-name-part taxon-name-part-type="genus" reg="Acanthobothrium">Acanthobothrium</tp:taxon-name-part></tp:taxon-name></italic> that have been described from the Pacific Coast of the Americas (amphi-American species), and from others parts of Pacific Ocean by the measurements given in the Table <xref ref-type="table" rid="T1">1</xref>. The total length of the new species (2.9–6.7 mm) is shorter than that of <italic><tp:taxon-name><tp:taxon-name-part taxon-name-part-type="genus" reg="Acanthobothrium">A.</tp:taxon-name-part><tp:taxon-name-part taxon-name-part-type="species" reg="campbelli">campbelli</tp:taxon-name-part></tp:taxon-name></italic> (0.99–1.8 mm). The number of proglottids of the new species (10–13) is less than that of <italic><tp:taxon-name><tp:taxon-name-part taxon-name-part-type="genus" reg="Acanthobothrium">A.</tp:taxon-name-part><tp:taxon-name-part taxon-name-part-type="species" reg="annapinkiensis">annapinkiensis</tp:taxon-name-part></tp:taxon-name></italic> Carvajal &amp; Goldstein, 1971 (15–26), <italic><tp:taxon-name><tp:taxon-name-part taxon-name-part-type="genus" reg="Acanthobothrium">A.</tp:taxon-name-part><tp:taxon-name-part taxon-name-part-type="species" reg="cimari">cimari</tp:taxon-name-part></tp:taxon-name></italic> Marques, Brooks &amp; Monks, 1995 (14–33), <italic><tp:taxon-name><tp:taxon-name-part taxon-name-part-type="genus" reg="Acanthobothrium">A.</tp:taxon-name-part><tp:taxon-name-part taxon-name-part-type="species" reg="puntarenasense">puntarenasense</tp:taxon-name-part></tp:taxon-name></italic> (23–27), <italic><tp:taxon-name><tp:taxon-name-part taxon-name-part-type="genus" reg="Acanthobothrium">A.</tp:taxon-name-part><tp:taxon-name-part taxon-name-part-type="species" reg="guanghaiense">guanghaiense</tp:taxon-name-part></tp:taxon-name></italic> Yang, Sun, Zhi, Iwaki, Reyda &amp; Yang, 2016 (13–28), <italic><tp:taxon-name><tp:taxon-name-part taxon-name-part-type="genus" reg="Acanthobothrium">A.</tp:taxon-name-part><tp:taxon-name-part taxon-name-part-type="species" reg="masnihae">masnihae</tp:taxon-name-part></tp:taxon-name></italic> Fyler &amp; Caira, 2006 (23–43), <italic><tp:taxon-name><tp:taxon-name-part taxon-name-part-type="genus" reg="Acanthobothrium">A.</tp:taxon-name-part><tp:taxon-name-part taxon-name-part-type="species" reg="popi">popi</tp:taxon-name-part></tp:taxon-name></italic> Fyler, Caira &amp; Jensen, 2009 (14–20), and <italic><tp:taxon-name><tp:taxon-name-part taxon-name-part-type="genus" reg="Acanthobothrium">A.</tp:taxon-name-part><tp:taxon-name-part taxon-name-part-type="species" reg="tetabuanense">tetabuanense</tp:taxon-name-part></tp:taxon-name></italic> Reyda &amp; Caira, 2006 (25–36), and the number of proglottids of the new species is greater than that of <italic><tp:taxon-name><tp:taxon-name-part taxon-name-part-type="genus" reg="Acanthobothrium">A.</tp:taxon-name-part><tp:taxon-name-part taxon-name-part-type="species" reg="campbelli">campbelli</tp:taxon-name-part></tp:taxon-name></italic> (3–6) and <italic><tp:taxon-name><tp:taxon-name-part taxon-name-part-type="genus" reg="Acanthobothrium">A.</tp:taxon-name-part><tp:taxon-name-part taxon-name-part-type="species" reg="vargasi">vargasi</tp:taxon-name-part></tp:taxon-name></italic> (5–7). The diameter of the accessory sucker of the new species (45–50) is shorter than that <italic><tp:taxon-name><tp:taxon-name-part taxon-name-part-type="genus" reg="Acanthobothrium">A.</tp:taxon-name-part><tp:taxon-name-part taxon-name-part-type="species" reg="annapinkiensis">annapinkiensis</tp:taxon-name-part></tp:taxon-name></italic> (~120) and <italic><tp:taxon-name><tp:taxon-name-part taxon-name-part-type="genus" reg="Acanthobothrium">A.</tp:taxon-name-part><tp:taxon-name-part taxon-name-part-type="species" reg="popi">popi</tp:taxon-name-part></tp:taxon-name></italic> (50–88), and the diameter of the accessory sucker of the new species is longer that <italic><tp:taxon-name><tp:taxon-name-part taxon-name-part-type="genus" reg="Acanthobothrium">A.</tp:taxon-name-part><tp:taxon-name-part taxon-name-part-type="species" reg="campbelli">campbelli</tp:taxon-name-part></tp:taxon-name></italic> (16–38), <italic><tp:taxon-name><tp:taxon-name-part taxon-name-part-type="genus" reg="Acanthobothrium">A.</tp:taxon-name-part><tp:taxon-name-part taxon-name-part-type="species" reg="coquimbensis">coquimbensis</tp:taxon-name-part></tp:taxon-name></italic> Carvajal &amp; Jeges, 1980 (16–44), <italic><tp:taxon-name><tp:taxon-name-part taxon-name-part-type="genus" reg="Acanthobothrium">A.</tp:taxon-name-part><tp:taxon-name-part taxon-name-part-type="species" reg="olseni">olseni</tp:taxon-name-part></tp:taxon-name></italic> Dailey &amp; Mudry, 1968 (24–34), <italic><tp:taxon-name><tp:taxon-name-part taxon-name-part-type="genus" reg="Acanthobothrium">A.</tp:taxon-name-part><tp:taxon-name-part taxon-name-part-type="species" reg="puntarenasense">puntarenasense</tp:taxon-name-part></tp:taxon-name></italic> (14–15), <italic><tp:taxon-name><tp:taxon-name-part taxon-name-part-type="genus" reg="Acanthobothrium">A.</tp:taxon-name-part><tp:taxon-name-part taxon-name-part-type="species" reg="vargasi">vargasi</tp:taxon-name-part></tp:taxon-name></italic> (22–41), <italic><tp:taxon-name><tp:taxon-name-part taxon-name-part-type="genus" reg="Acanthobothrium">A.</tp:taxon-name-part><tp:taxon-name-part taxon-name-part-type="species" reg="guanghaiense">guanghaiense</tp:taxon-name-part></tp:taxon-name></italic> (28–32) and <italic><tp:taxon-name><tp:taxon-name-part taxon-name-part-type="genus" reg="Acanthobothrium">A.</tp:taxon-name-part><tp:taxon-name-part taxon-name-part-type="species" reg="popi">popi</tp:taxon-name-part></tp:taxon-name></italic> (50–88). The length of the cirrus sac of the new species (55–90) is shorter than that of <italic><tp:taxon-name><tp:taxon-name-part taxon-name-part-type="genus" reg="Acanthobothrium">A.</tp:taxon-name-part><tp:taxon-name-part taxon-name-part-type="species" reg="brachyacanthum">brachyacanthum</tp:taxon-name-part></tp:taxon-name></italic> Risen, 1955 (123–135), <italic><tp:taxon-name><tp:taxon-name-part taxon-name-part-type="genus" reg="Acanthobothrium">A.</tp:taxon-name-part><tp:taxon-name-part taxon-name-part-type="species" reg="bullardi">bullardi</tp:taxon-name-part></tp:taxon-name></italic> (113–175), <italic><tp:taxon-name><tp:taxon-name-part taxon-name-part-type="genus" reg="Acanthobothrium">A.</tp:taxon-name-part><tp:taxon-name-part taxon-name-part-type="species" reg="cimari">cimari</tp:taxon-name-part></tp:taxon-name></italic> (148–180), <italic><tp:taxon-name><tp:taxon-name-part taxon-name-part-type="genus" reg="Acanthobothrium">A.</tp:taxon-name-part><tp:taxon-name-part taxon-name-part-type="species" reg="coquimbensis">coquimbensis</tp:taxon-name-part></tp:taxon-name></italic> (200–400), <italic><tp:taxon-name><tp:taxon-name-part taxon-name-part-type="genus" reg="Acanthobothrium">A.</tp:taxon-name-part><tp:taxon-name-part taxon-name-part-type="species" reg="costarricense">costarricense</tp:taxon-name-part></tp:taxon-name></italic> (100–236), <italic><tp:taxon-name><tp:taxon-name-part taxon-name-part-type="genus" reg="Acanthobothrium">A.</tp:taxon-name-part><tp:taxon-name-part taxon-name-part-type="species" reg="dasi">dasi</tp:taxon-name-part></tp:taxon-name></italic> (100–153), <italic><tp:taxon-name><tp:taxon-name-part taxon-name-part-type="genus" reg="Acanthobothrium">A.</tp:taxon-name-part><tp:taxon-name-part taxon-name-part-type="species" reg="olseni">olseni</tp:taxon-name-part></tp:taxon-name></italic> (96–168), <italic><tp:taxon-name><tp:taxon-name-part taxon-name-part-type="genus" reg="Acanthobothrium">A.</tp:taxon-name-part><tp:taxon-name-part taxon-name-part-type="species" reg="puntarenasense">puntarenasense</tp:taxon-name-part></tp:taxon-name></italic> (151–183), <italic><tp:taxon-name><tp:taxon-name-part taxon-name-part-type="genus" reg="Acanthobothrium">A.</tp:taxon-name-part><tp:taxon-name-part taxon-name-part-type="species" reg="unilateralis">unilateralis</tp:taxon-name-part></tp:taxon-name></italic> Alexander, 1953 (150–160), <italic><tp:taxon-name><tp:taxon-name-part taxon-name-part-type="genus" reg="Acanthobothrium">A.</tp:taxon-name-part><tp:taxon-name-part taxon-name-part-type="species" reg="guanghaiense">guanghaiense</tp:taxon-name-part></tp:taxon-name></italic> (95–132), and <italic><tp:taxon-name><tp:taxon-name-part taxon-name-part-type="genus" reg="Acanthobothrium">A.</tp:taxon-name-part><tp:taxon-name-part taxon-name-part-type="species" reg="popi">popi</tp:taxon-name-part></tp:taxon-name></italic> (108–152). The number of testes per proglottid of the new species (31–47) is less than that of <italic><tp:taxon-name><tp:taxon-name-part taxon-name-part-type="genus" reg="Acanthobothrium">A.</tp:taxon-name-part><tp:taxon-name-part taxon-name-part-type="species" reg="campbelli">campbelli</tp:taxon-name-part></tp:taxon-name></italic> (15–23), <italic><tp:taxon-name><tp:taxon-name-part taxon-name-part-type="genus" reg="Acanthobothrium">A.</tp:taxon-name-part><tp:taxon-name-part taxon-name-part-type="species" reg="rajivi">rajivi</tp:taxon-name-part></tp:taxon-name></italic> (9–13), <italic><tp:taxon-name><tp:taxon-name-part taxon-name-part-type="genus" reg="Acanthobothrium">A.</tp:taxon-name-part><tp:taxon-name-part taxon-name-part-type="species" reg="vargasi">vargasi</tp:taxon-name-part></tp:taxon-name></italic> (6–12), and <italic><tp:taxon-name><tp:taxon-name-part taxon-name-part-type="genus" reg="Acanthobothrium">A.</tp:taxon-name-part><tp:taxon-name-part taxon-name-part-type="species" reg="tetabuanense">tetabuanense</tp:taxon-name-part></tp:taxon-name></italic> (6–12). Finally the measurements of the hooks of the 18 species can be found in Table <xref ref-type="table" rid="T1">1</xref>.</p><table-wrap id="T1" position="float" orientation="portrait"><label>Table 1.</label><caption><p>Comparison of <italic><tp:taxon-name><tp:taxon-name-part taxon-name-part-type="genus" reg="Acanthobothrium">Acanthobothrium</tp:taxon-name-part><tp:taxon-name-part taxon-name-part-type="species" reg="soniae">soniae</tp:taxon-name-part></tp:taxon-name></italic> sp. nov. vs. Category 2 species of the genus from the Pacific Ocean. Abbreviations: No. Number; A Base (handle) length; B Axial prong length; C Abaxial prong length; D Total hook length. Note: the use of “–” without numerical values are measurement ranges that overlap those of <italic><tp:taxon-name><tp:taxon-name-part taxon-name-part-type="genus" reg="Acanthobothrium">A.</tp:taxon-name-part><tp:taxon-name-part taxon-name-part-type="species" reg="soniae">soniae</tp:taxon-name-part></tp:taxon-name></italic> sp. nov.</p></caption><table id="TID0EPUBG" rules="all"><tbody><tr><th rowspan="2" colspan="1">Species of <italic><tp:taxon-name><tp:taxon-name-part taxon-name-part-type="genus" reg="Acanthobothrium">Acanthobothrium</tp:taxon-name-part></tp:taxon-name></italic></th><th rowspan="2" colspan="1">Total length (mm)</th><th rowspan="2" colspan="1">No. of proglottids</th><th rowspan="2" colspan="1">Diameter of accesory sucker (μm)</th><th rowspan="2" colspan="1">Length of cirrus sac (μm)</th><th rowspan="2" colspan="1">No. of testes per proglottid</th><th rowspan="1" colspan="4">Measurements of hook (μm)</th></tr><tr><th rowspan="1" colspan="1">A</th><th rowspan="1" colspan="1">B</th><th rowspan="1" colspan="1">C</th><th rowspan="1" colspan="1">D</th></tr><tr><td rowspan="1" colspan="10">
                            <bold>Pacific coast of the Americas</bold>
                          </td></tr><tr><td rowspan="1" colspan="1"><italic><tp:taxon-name><tp:taxon-name-part taxon-name-part-type="genus" reg="Acanthobothrium">A.</tp:taxon-name-part><tp:taxon-name-part taxon-name-part-type="species" reg="soniae">soniae</tp:taxon-name-part></tp:taxon-name></italic> sp. nov.</td><td rowspan="1" colspan="1">2.9–6.7</td><td rowspan="1" colspan="1">10–13</td><td rowspan="1" colspan="1">45–50</td><td rowspan="1" colspan="1">55–90</td><td rowspan="1" colspan="1">31–47</td><td rowspan="1" colspan="1">43–45</td><td rowspan="1" colspan="1">88–105</td><td rowspan="1" colspan="1">83–93</td><td rowspan="1" colspan="1">125–138</td></tr><tr><td rowspan="1" colspan="1"><italic><tp:taxon-name><tp:taxon-name-part taxon-name-part-type="genus" reg="Acanthobothrium">A.</tp:taxon-name-part><tp:taxon-name-part taxon-name-part-type="species" reg="annapinkiensis">annapinkiensis</tp:taxon-name-part></tp:taxon-name></italic> Carvajal &amp; Goldstein, 1971</td><td rowspan="1" colspan="1">–</td><td rowspan="1" colspan="1">15–26</td><td rowspan="1" colspan="1">~ 120</td><td rowspan="1" colspan="1">–</td><td rowspan="1" colspan="1">–</td><td rowspan="1" colspan="1">60–80</td><td rowspan="1" colspan="1">180–250</td><td rowspan="1" colspan="1">160–240</td><td rowspan="1" colspan="1">240–310</td></tr><tr><td rowspan="1" colspan="1"><italic><tp:taxon-name><tp:taxon-name-part taxon-name-part-type="genus" reg="Acanthobothrium">A.</tp:taxon-name-part><tp:taxon-name-part taxon-name-part-type="species" reg="brachyacanthum">brachyacanthum</tp:taxon-name-part></tp:taxon-name></italic> Riser, 1955</td><td rowspan="1" colspan="1">–</td><td rowspan="1" colspan="1">–</td><td rowspan="1" colspan="1">–</td><td rowspan="1" colspan="1">123–135</td><td rowspan="1" colspan="1">–</td><td rowspan="1" colspan="1">–</td><td rowspan="1" colspan="1">66</td><td rowspan="1" colspan="1">57–60</td><td rowspan="1" colspan="1">90</td></tr><tr><td rowspan="1" colspan="1"><italic><tp:taxon-name><tp:taxon-name-part taxon-name-part-type="genus" reg="Acanthobothrium">A.</tp:taxon-name-part><tp:taxon-name-part taxon-name-part-type="species" reg="bullardi">bullardi</tp:taxon-name-part></tp:taxon-name></italic> Ghoshroy &amp; Caira, 2001</td><td rowspan="1" colspan="1">–</td><td rowspan="1" colspan="1">–</td><td rowspan="1" colspan="1">–</td><td rowspan="1" colspan="1">113–175</td><td rowspan="1" colspan="1">–</td><td rowspan="1" colspan="1">–</td><td rowspan="1" colspan="1">–</td><td rowspan="1" colspan="1">43–78</td><td rowspan="1" colspan="1">–</td></tr><tr><td rowspan="1" colspan="1"><italic><tp:taxon-name><tp:taxon-name-part taxon-name-part-type="genus" reg="Acanthobothrium">A.</tp:taxon-name-part><tp:taxon-name-part taxon-name-part-type="species" reg="campbelli">campbelli</tp:taxon-name-part></tp:taxon-name></italic> Marques, Brooks &amp; Monks, 1995</td><td rowspan="1" colspan="1">0.99–1.8</td><td rowspan="1" colspan="1">3–6</td><td rowspan="1" colspan="1">16–38</td><td rowspan="1" colspan="1">–</td><td rowspan="1" colspan="1">15–23</td><td rowspan="1" colspan="1">16–41</td><td rowspan="1" colspan="1">–</td><td rowspan="1" colspan="1">–</td><td rowspan="1" colspan="1">95–120</td></tr><tr><td rowspan="1" colspan="1"><italic><tp:taxon-name><tp:taxon-name-part taxon-name-part-type="genus" reg="Acanthobothrium">A.</tp:taxon-name-part><tp:taxon-name-part taxon-name-part-type="species" reg="cimari">cimari</tp:taxon-name-part></tp:taxon-name></italic> Marques, Brooks &amp; Monks, 1995</td><td rowspan="1" colspan="1">–</td><td rowspan="1" colspan="1">14–33</td><td rowspan="1" colspan="1">–</td><td rowspan="1" colspan="1">148–180</td><td rowspan="1" colspan="1">–</td><td rowspan="1" colspan="1">–</td><td rowspan="1" colspan="1">–</td><td rowspan="1" colspan="1">57–82</td><td rowspan="1" colspan="1">–</td></tr><tr><td rowspan="1" colspan="1"><italic><tp:taxon-name><tp:taxon-name-part taxon-name-part-type="genus" reg="Acanthobothrium">A.</tp:taxon-name-part><tp:taxon-name-part taxon-name-part-type="species" reg="coquimbensis">coquimbensis</tp:taxon-name-part></tp:taxon-name></italic> Carvajal &amp; Jeges, 1980</td><td rowspan="1" colspan="1">–</td><td rowspan="1" colspan="1">–</td><td rowspan="1" colspan="1">16–44</td><td rowspan="1" colspan="1">200–400</td><td rowspan="1" colspan="1">–</td><td rowspan="1" colspan="1">–</td><td rowspan="1" colspan="1">–</td><td rowspan="1" colspan="1">96–136</td><td rowspan="1" colspan="1">–</td></tr><tr><td rowspan="1" colspan="1"><italic><tp:taxon-name><tp:taxon-name-part taxon-name-part-type="genus" reg="Acanthobothrium">A.</tp:taxon-name-part><tp:taxon-name-part taxon-name-part-type="species" reg="costarricense">costarricense</tp:taxon-name-part></tp:taxon-name></italic> Marques, Brooks &amp; Monks, 1995</td><td rowspan="1" colspan="1">–</td><td rowspan="1" colspan="1">–</td><td rowspan="1" colspan="1">–</td><td rowspan="1" colspan="1">110–236</td><td rowspan="1" colspan="1">–</td><td rowspan="1" colspan="1">–</td><td rowspan="1" colspan="1">–</td><td rowspan="1" colspan="1">54–66</td><td rowspan="1" colspan="1">–</td></tr><tr><td rowspan="1" colspan="1"><italic><tp:taxon-name><tp:taxon-name-part taxon-name-part-type="genus" reg="Acanthobothrium">A.</tp:taxon-name-part><tp:taxon-name-part taxon-name-part-type="species" reg="dasi">dasi</tp:taxon-name-part></tp:taxon-name></italic> Ghoshroy &amp; Caira, 2001</td><td rowspan="1" colspan="1">–</td><td rowspan="1" colspan="1">–</td><td rowspan="1" colspan="1">–</td><td rowspan="1" colspan="1">100–153</td><td rowspan="1" colspan="1">–</td><td rowspan="1" colspan="1">–</td><td rowspan="1" colspan="1">–</td><td rowspan="1" colspan="1">50–75</td><td rowspan="1" colspan="1">68–125</td></tr><tr><td rowspan="1" colspan="1"><italic><tp:taxon-name><tp:taxon-name-part taxon-name-part-type="genus" reg="Acanthobothrium">A.</tp:taxon-name-part><tp:taxon-name-part taxon-name-part-type="species" reg="olseni">olseni</tp:taxon-name-part></tp:taxon-name></italic> Dailey &amp; Mudry, 1968</td><td rowspan="1" colspan="1">–</td><td rowspan="1" colspan="1">–</td><td rowspan="1" colspan="1">24–34</td><td rowspan="1" colspan="1">96–168</td><td rowspan="1" colspan="1">–</td><td rowspan="1" colspan="1">–</td><td rowspan="1" colspan="1">–</td><td rowspan="1" colspan="1">–</td><td rowspan="1" colspan="1">91–115</td></tr><tr><td rowspan="1" colspan="1"><italic><tp:taxon-name><tp:taxon-name-part taxon-name-part-type="genus" reg="Acanthobothrium">A.</tp:taxon-name-part><tp:taxon-name-part taxon-name-part-type="species" reg="puntarenasense">puntarenasense</tp:taxon-name-part></tp:taxon-name></italic> Marques, Brooks &amp; Monks, 1995</td><td rowspan="1" colspan="1">–</td><td rowspan="1" colspan="1">23–27</td><td rowspan="1" colspan="1">14–15</td><td rowspan="1" colspan="1">151–183</td><td rowspan="1" colspan="1">–</td><td rowspan="1" colspan="1">–</td><td rowspan="1" colspan="1">72–82</td><td rowspan="1" colspan="1">75–81</td><td rowspan="1" colspan="1">107–114</td></tr><tr><td rowspan="1" colspan="1"><italic><tp:taxon-name><tp:taxon-name-part taxon-name-part-type="genus" reg="Acanthobothrium">A.</tp:taxon-name-part><tp:taxon-name-part taxon-name-part-type="species" reg="rajivi">rajivi</tp:taxon-name-part></tp:taxon-name></italic> Ghoshroy &amp; Caira, 2001</td><td rowspan="1" colspan="1">–</td><td rowspan="1" colspan="1">–</td><td rowspan="1" colspan="1">–</td><td rowspan="1" colspan="1">–</td><td rowspan="1" colspan="1">9–13</td><td rowspan="1" colspan="1">28–35</td><td rowspan="1" colspan="1">63–73</td><td rowspan="1" colspan="1">58–68</td><td rowspan="1" colspan="1">88–98</td></tr><tr><td rowspan="1" colspan="1"><italic><tp:taxon-name><tp:taxon-name-part taxon-name-part-type="genus" reg="Acanthobothrium">A.</tp:taxon-name-part><tp:taxon-name-part taxon-name-part-type="species" reg="unilateralis">unilateralis</tp:taxon-name-part></tp:taxon-name></italic> Alexander, 1953</td><td rowspan="1" colspan="1">–</td><td rowspan="1" colspan="1">–</td><td rowspan="1" colspan="1">–</td><td rowspan="1" colspan="1">150–160</td><td rowspan="1" colspan="1">–</td><td rowspan="1" colspan="1">58–64</td><td rowspan="1" colspan="1">118</td><td rowspan="1" colspan="1">118</td><td rowspan="1" colspan="1">173–182</td></tr><tr><td rowspan="1" colspan="1"><italic><tp:taxon-name><tp:taxon-name-part taxon-name-part-type="genus" reg="Acanthobothrium">A.</tp:taxon-name-part><tp:taxon-name-part taxon-name-part-type="species" reg="vargasi">vargasi</tp:taxon-name-part></tp:taxon-name></italic> Marques, Brooks &amp; Monks, 1995</td><td rowspan="1" colspan="1">–</td><td rowspan="1" colspan="1">5–7</td><td rowspan="1" colspan="1">22–41</td><td rowspan="1" colspan="1">–</td><td rowspan="1" colspan="1">22–29</td><td rowspan="1" colspan="1">–</td><td rowspan="1" colspan="1">–</td><td rowspan="1" colspan="1">–</td><td rowspan="1" colspan="1">–</td></tr><tr><td rowspan="1" colspan="10">
                            <bold>Other parts of the Pacific Ocean</bold>
                          </td></tr><tr><td rowspan="1" colspan="1"><italic><tp:taxon-name><tp:taxon-name-part taxon-name-part-type="genus" reg="Acanthobothrium">A.</tp:taxon-name-part><tp:taxon-name-part taxon-name-part-type="species" reg="guanghaiense">guanghaiense</tp:taxon-name-part></tp:taxon-name></italic> Yang, Sun, Zhi, Iwaki, Reyda &amp; Yang, 2016</td><td rowspan="1" colspan="1">–</td><td rowspan="1" colspan="1">13–28</td><td rowspan="1" colspan="1">28–32</td><td rowspan="1" colspan="1">95–132</td><td rowspan="1" colspan="1">–</td><td rowspan="1" colspan="1">–</td><td rowspan="1" colspan="1">–</td><td rowspan="1" colspan="1">94–124</td><td rowspan="1" colspan="1">–</td></tr><tr><td rowspan="1" colspan="1"><italic><tp:taxon-name><tp:taxon-name-part taxon-name-part-type="genus" reg="Acanthobothrium">A.</tp:taxon-name-part><tp:taxon-name-part taxon-name-part-type="species" reg="masnihae">masnihae</tp:taxon-name-part></tp:taxon-name></italic> Fyler &amp; Caira, 2006</td><td rowspan="1" colspan="1">–</td><td rowspan="1" colspan="1">23–43</td><td rowspan="1" colspan="1">–</td><td rowspan="1" colspan="1">–</td><td rowspan="1" colspan="1">6–12</td><td rowspan="1" colspan="1">–</td><td rowspan="1" colspan="1">69–88</td><td rowspan="1" colspan="1">–</td><td rowspan="1" colspan="1">99–123</td></tr><tr><td rowspan="1" colspan="1"><italic><tp:taxon-name><tp:taxon-name-part taxon-name-part-type="genus" reg="Acanthobothrium">A.</tp:taxon-name-part><tp:taxon-name-part taxon-name-part-type="species" reg="popi">popi</tp:taxon-name-part></tp:taxon-name></italic> Fyler, Caira &amp; Jensen, 2009</td><td rowspan="1" colspan="1">–</td><td rowspan="1" colspan="1">14–20</td><td rowspan="1" colspan="1">50–88</td><td rowspan="1" colspan="1">108–152</td><td rowspan="1" colspan="1">–</td><td rowspan="1" colspan="1">–</td><td rowspan="1" colspan="1">–</td><td rowspan="1" colspan="1">–</td><td rowspan="1" colspan="1">–</td></tr><tr><td rowspan="1" colspan="1"><italic><tp:taxon-name><tp:taxon-name-part taxon-name-part-type="genus" reg="Acanthobothrium">A.</tp:taxon-name-part><tp:taxon-name-part taxon-name-part-type="species" reg="tetabuanense">tetabuanense</tp:taxon-name-part></tp:taxon-name></italic> Reyda &amp; Caira, 2006</td><td rowspan="1" colspan="1">–</td><td rowspan="1" colspan="1">25–36</td><td rowspan="1" colspan="1">–</td><td rowspan="1" colspan="1">–</td><td rowspan="1" colspan="1">6–12</td><td rowspan="1" colspan="1">–</td><td rowspan="1" colspan="1">–</td><td rowspan="1" colspan="1">–</td><td rowspan="1" colspan="1">–</td></tr></tbody></table></table-wrap></tp:treatment-sec><ref-list><ref id="B9"><mixed-citation xmlns:xlink="http://www.w3.org/1999/xlink" xlink:type="simple"><person-group><name name-style="western"><surname>Bush</surname><given-names>AO</given-names></name><name name-style="western"><surname>Lafferty</surname><given-names>KD</given-names></name><name name-style="western"><surname>Lotz</surname><given-names>JM</given-names></name><name name-style="western"><surname>Shostak</surname><given-names>AW</given-names></name></person-group> (<year>1997</year>) <article-title>Parasitology meets ecology on its own terms: Margolis et al. revisited.</article-title><source>Journal of Parasitology</source><volume>83</volume>: <fpage>575</fpage>–<lpage>583</lpage>. <ext-link xlink:type="simple" ext-link-type="doi" xlink:href="10.2307/3284227">https://doi.org/10.2307/3284227</ext-link></mixed-citation></ref><ref id="B33"><mixed-citation xmlns:xlink="http://www.w3.org/1999/xlink" xlink:type="simple"><person-group><name name-style="western"><surname>Ghoshroy</surname><given-names>S</given-names></name><name name-style="western"><surname>Caira</surname><given-names>JN</given-names></name></person-group> (<year>2001</year>) Four new species of <italic><tp:taxon-name><tp:taxon-name-part taxon-name-part-type="genus">Acanthobothrium</tp:taxon-name-part></tp:taxon-name></italic> (<tp:taxon-name><tp:taxon-name-part taxon-name-part-type="class">Cestoda</tp:taxon-name-part></tp:taxon-name>: <tp:taxon-name><tp:taxon-name-part taxon-name-part-type="order">Tetraphyllidea</tp:taxon-name-part></tp:taxon-name>) from the whiptail stingray <italic><tp:taxon-name><tp:taxon-name-part taxon-name-part-type="genus">Dasyatis</tp:taxon-name-part><tp:taxon-name-part taxon-name-part-type="species">brevis</tp:taxon-name-part></tp:taxon-name></italic> in the Gulf of California, Mexico. Journal of Parasitology 87: 354–372. <ext-link xlink:type="simple" ext-link-type="doi" xlink:href="10.1645/0022-3395(2001)087[0354:FNSOAC]2.0.CO;2">https://doi.org/10.1645/0022-3395(2001)087[0354:FNSOAC]2.0.CO;2</ext-link></mixed-citation></ref></ref-list></tp:taxon-treatment>
