# Supplementary material for: Two new species of Acanthobothrium Blanchard, 1848 (Onchobothriidae) in Narcineentemedor Jordan & Starks, 1895 (Narcinidae) from Acapulco, Guerrero, Mexico
Source: Zookeys. 2019 Jun 5;852:1–21. doi: 10.3897/zookeys.852.28964 (PMC6562051; doi:10.3897/zookeys.852.28964)
Supplement: XML Treatment for Acanthobothrium vidali [file zookeys.852.28964-treatment2.xml]

<!DOCTYPE tp:taxon-treatment
  PUBLIC "-//TaxonX//DTD Taxonomic Treatment Publishing DTD v0 20100105//EN" "tax-treatment-NSO.dtd">
<tp:taxon-treatment xmlns:tp="http://www.plazi.org/taxpub"><tp:treatment-meta><kwd-group><label>Taxon classification</label><kwd><named-content xmlns:xlink="http://www.w3.org/1999/xlink" content-type="kingdom">Animalia</named-content></kwd><kwd><named-content xmlns:xlink="http://www.w3.org/1999/xlink" content-type="order">Onchoproteocephalidea</named-content></kwd><kwd><named-content xmlns:xlink="http://www.w3.org/1999/xlink" content-type="family">Onchobothriidae</named-content></kwd></kwd-group><mixed-citation publication-type="journal"><person-group><name><surname>Zaragoza-Tapia</surname><given-names>Francisco</given-names></name><name><surname>Pulido-Flores</surname><given-names>Griselda</given-names></name><name><surname>Violante-González</surname><given-names>Juan</given-names></name><name><surname>Monks</surname><given-names>Scott</given-names></name></person-group><article-title>Two new species of <italic><tp:taxon-name><tp:taxon-name-part taxon-name-part-type="genus" reg="Acanthobothrium">Acanthobothrium</tp:taxon-name-part></tp:taxon-name></italic> Blanchard, 1848 (<tp:taxon-name><tp:taxon-name-part taxon-name-part-type="family">Onchobothriidae</tp:taxon-name-part></tp:taxon-name>) in <italic><tp:taxon-name><tp:taxon-name-part taxon-name-part-type="genus" reg="Narcine">Narcine</tp:taxon-name-part><tp:taxon-name-part taxon-name-part-type="species" reg="entemedor">entemedor</tp:taxon-name-part></tp:taxon-name></italic> Jordan &amp; Starks, 1895 (<tp:taxon-name><tp:taxon-name-part taxon-name-part-type="family">Narcinidae</tp:taxon-name-part></tp:taxon-name>) from Acapulco, Guerrero, Mexico</article-title><source>Zookeys</source><day>05</day><month>6</month><year>2019</year><volume>852</volume><fpage>1</fpage><lpage>21</lpage><pub-id pub-id-type="doi">10.3897/zookeys.852.28964</pub-id></mixed-citation></tp:treatment-meta><tp:nomenclature><tp:taxon-name>
                    <tp:taxon-name-part taxon-name-part-type="genus" reg="Acanthobothrium">Acanthobothrium</tp:taxon-name-part>
                    <tp:taxon-name-part taxon-name-part-type="species" reg="vidali">vidali</tp:taxon-name-part>
                    <object-id xmlns:xlink="http://www.w3.org/1999/xlink" content-type="zoobank" xlink:type="simple">http://zoobank.org/9D9106EF-7772-4E61-A44F-B2D151782329</object-id>
                  </tp:taxon-name><tp:taxon-status xmlns:xlink="http://www.w3.org/1999/xlink" xlink:type="simple">sp. nov.</tp:taxon-status><xref ref-type="fig" rid="F3">Figures 3A–D</xref><xref ref-type="fig" rid="F4">; 4A–D</xref></tp:nomenclature><tp:treatment-sec sec-type="type material" id="SECID0E11AG"><title>Type material.</title><p>Holotype (<named-content xmlns:xlink="http://www.w3.org/1999/xlink" content-type="dwc:institutional_code" xlink:type="simple">CNHE</named-content>-11134), 7 paratypes (<named-content xmlns:xlink="http://www.w3.org/1999/xlink" content-type="dwc:institutional_code" xlink:type="simple">CNHE</named-content>-11135), 3 paratypes (<named-content xmlns:xlink="http://www.w3.org/1999/xlink" content-type="dwc:institutional_code" xlink:type="simple">HWML</named-content>-139979, 139980, 139981), and 7 paratypes (<named-content xmlns:xlink="http://www.w3.org/1999/xlink" content-type="dwc:institutional_code" xlink:type="simple">CHE</named-content>-P00082).</p></tp:treatment-sec><tp:treatment-sec sec-type="material" id="SECID0EA3AG"><title>Other material examined.</title><p><italic><tp:taxon-name><tp:taxon-name-part taxon-name-part-type="genus" reg="Acanthobothrium">Acanthobothrium</tp:taxon-name-part><tp:taxon-name-part taxon-name-part-type="species" reg="franus">franus</tp:taxon-name-part></tp:taxon-name></italic> Marques, Centritto &amp; Stewart, 1997 (<named-content xmlns:xlink="http://www.w3.org/1999/xlink" content-type="dwc:institutional_code" xlink:type="simple">CNHE</named-content>–3140, Costa Rica) paratype; <italic><tp:taxon-name><tp:taxon-name-part taxon-name-part-type="genus" reg="Acanthobothrium">A.</tp:taxon-name-part><tp:taxon-name-part taxon-name-part-type="species" reg="inbiorium">inbiorium</tp:taxon-name-part></tp:taxon-name></italic> Marques, Centritto &amp; Stewart, 1997 (<named-content xmlns:xlink="http://www.w3.org/1999/xlink" content-type="dwc:institutional_code" xlink:type="simple">CNHE</named-content>–3138, Costa Rica) paratype; <italic><tp:taxon-name><tp:taxon-name-part taxon-name-part-type="genus" reg="Acanthobothrium">A.</tp:taxon-name-part><tp:taxon-name-part taxon-name-part-type="species" reg="obuncus">obuncus</tp:taxon-name-part></tp:taxon-name></italic> Marques, Brooks &amp; Barriga, 1997 (<named-content xmlns:xlink="http://www.w3.org/1999/xlink" content-type="dwc:institutional_code" xlink:type="simple">CNHE</named-content>–3032A, 3167B, Ecuador) holotype; <italic><tp:taxon-name><tp:taxon-name-part taxon-name-part-type="genus" reg="Acanthobothrium">A.</tp:taxon-name-part><tp:taxon-name-part taxon-name-part-type="species" reg="soberoni">soberoni</tp:taxon-name-part></tp:taxon-name></italic> Ghoshroy &amp; Caira, 2001 (<named-content xmlns:xlink="http://www.w3.org/1999/xlink" content-type="dwc:institutional_code" xlink:type="simple">CNHE</named-content>–4042, México).</p></tp:treatment-sec><tp:treatment-sec sec-type="Type host" id="SECID0ES5AG"><title>Type host.</title><p><italic><tp:taxon-name><tp:taxon-name-part taxon-name-part-type="genus" reg="Narcine">Narcine</tp:taxon-name-part><tp:taxon-name-part taxon-name-part-type="species" reg="entemedor">entemedor</tp:taxon-name-part></tp:taxon-name></italic> Jordan &amp; Starks, 1895 (<tp:taxon-name><tp:taxon-name-part taxon-name-part-type="subclass">Elasmobranchii</tp:taxon-name-part></tp:taxon-name>: <tp:taxon-name><tp:taxon-name-part taxon-name-part-type="order">Torpediniformes</tp:taxon-name-part></tp:taxon-name>: <tp:taxon-name><tp:taxon-name-part taxon-name-part-type="family">Narcinidae</tp:taxon-name-part></tp:taxon-name>).</p></tp:treatment-sec><tp:treatment-sec sec-type="type locality" id="SECID0ES6AG"><title>Type locality.</title><p>Bahía de Acapulco (Playa Las Hamacas: <named-content xmlns:xlink="http://www.w3.org/1999/xlink" content-type="dwc:verbatimCoordinates" xlink:type="simple"><named-content content-type="geo-json" specific-use="{&#34;type&#34;:&#34;Point&#34;,&#34;coordinates&#34;:[-99.899722,16.853056]}" id="NCID0E26AG" xlink:type="simple">16°51'11"N, 99°53'59"W</named-content></named-content>), Guerrero, México.</p></tp:treatment-sec><tp:treatment-sec sec-type="Site of infection" id="SECID0E66AG"><title>Site of infection.</title><p>Spiral intestine.</p></tp:treatment-sec><tp:treatment-sec sec-type="Quantitative descriptors of parasite populations (Bush et al. 1997)" id="SECID0EEABG"><title>Quantitative descriptors of parasite populations (<xref ref-type="bibr" rid="B9">Bush et al. 1997</xref>).</title><p>Prevalence = 36.36% (4 of 11 rays were infected); abundance = 1.91 (21 helminths in 11 rays); mean intensity = 5.25 (21 helminths in 4 infected rays).</p></tp:treatment-sec><tp:treatment-sec sec-type="etymology" id="SECID0EOABG"><title>Etymology.</title><p>The species is named in honor of Dr Victor Vidal Martínez (Departamento de Recursos del Mar, CINVESTAV-IPN, Merida, Yucatan, Mexico), for his contribution to our knowledge of helminths of fishes from Mexico.</p></tp:treatment-sec><tp:treatment-sec sec-type="diagnosis" id="SECID0ETABG"><title>Diagnosis.</title><p><italic><tp:taxon-name><tp:taxon-name-part taxon-name-part-type="genus" reg="Acanthobothrium">Acanthobothrium</tp:taxon-name-part><tp:taxon-name-part taxon-name-part-type="species" reg="vidali">vidali</tp:taxon-name-part></tp:taxon-name></italic> sp. nov. is a Category 6 species. This species is large, with a range of 164–214 craspedote proglottids, with a range of 50–76 testes per proglottid, and the arms of ovary unequal in length (asymmetrical). This new species also can be distinguished from similar congeners by total length, number of proglottids, diameter of accessory sucker, the length of the cirrus sac, number of testes per proglottid, and size of the hooks.</p></tp:treatment-sec><tp:treatment-sec sec-type="description" id="SECID0EEBBG"><title>Description.</title><p>[Based on 5 complete worms and 16 partial specimens] Worms 26.5–70.9 mm (n = 5) long, greatest width at level of mature proglottids, euapolytic; 164–214 (n = 5) proglottids per worm. Scolex 880–1,400 (n = 20) long by 680–1,170 (n = 20) wide, with four bothridia; maximum width of scolex at level of posterior margin of anterior loculus (Figs <xref ref-type="fig" rid="F3">3A</xref>, <xref ref-type="fig" rid="F4">4A</xref>). Bothridia free posteriorly, tri-locular, 770–1,230 (n = 20) long by 320–570 (n = 20) wide, with anterior muscular pad (Figs <xref ref-type="fig" rid="F3">3A</xref>, <xref ref-type="fig" rid="F4">4A</xref>). Muscular pad 250–325 (n = 18) wide, with apical sucker 75–150 (n = 19) and one pair of bipronged hooks at posterior margin (Figs <xref ref-type="fig" rid="F3">3A</xref>, <xref ref-type="fig" rid="F4">4A</xref>). Anterior loculus of bothridia 400–650 (n = 20) long; middle loculus 170–310 (n = 20) long; posterior loculus 150–340 (n = 20) long (Figs <xref ref-type="fig" rid="F3">3A</xref>, <xref ref-type="fig" rid="F4">4A</xref>); loculus length ratio (anterior:middle:posterior) 1:0.48:0.50. Velum between medial margins of bothridia in dorsal or ventral pairs not seen (Figs <xref ref-type="fig" rid="F3">3A</xref>, <xref ref-type="fig" rid="F4">4A</xref>). Hooks bipronged, hollow, with tubercle on proximal surface of axial prong; internal channels of axial and abaxial prongs continuous, smooth, base and anterior part of each hook embedded in musculature of scolex, tips of prongs free (Figs <xref ref-type="fig" rid="F3">3A, B</xref>, <xref ref-type="fig" rid="F4">4A</xref>). Bases (handles) of medial and lateral hooks articulate with one another (Figs <xref ref-type="fig" rid="F3">3B</xref>, <xref ref-type="fig" rid="F4">4A</xref>). Lateral hook measurements (n = 15): A 140–170, B 200–285, C 140–305, D 360–465; Medial hook measurements (n = 15): A’ 100–165, B’ 225–300, C’ 200–270, D’ 300–425. Cephalic peduncle 2.38–9.13 mm (n = 15) long by 0.15–0.23 mm (n = 15) wide, microtriches not seen on the scolex or cephalic peduncle (Figs <xref ref-type="fig" rid="F3">3A</xref>, <xref ref-type="fig" rid="F4">4A, B, C</xref>). Proglottids craspedote. Immature proglottids 50–230 (n = 17) long by 240–520 (n = 17) wide, mature proglottids 260–700 (n = 10) long by 300–790 (n = 10) wide (Fig. <xref ref-type="fig" rid="F3">3C</xref>), terminal proglottids 1,120 (n = 1) long by 480 (n = 1) wide. Genital pore marginal, irregularly alternating, 49%–63% (n = 9) of proglottid length from anterior end in mature proglottids; genital atrium present (Figs <xref ref-type="fig" rid="F3">3C, D</xref>, <xref ref-type="fig" rid="F4">4D</xref>). Testes arranged in two to three irregular columns on each side of the uterus, in frontal view testes wider than long in mature proglottids, 50–125 (n = 6) long by 40–50 (n = 6) wide (Fig. <xref ref-type="fig" rid="F3">3C</xref>). In terminal proglottids, anteriormost testes wider than long and posteriormost testes longer than wide. Total number of testes 50–76 (n = 10), aporal 26–40 (n = 10), poral 23–36 (n = 10), preporal 17–26 (n = 10), postporal 5–11 (n = 10). All testes located anterior to ovarian isthmus. Cirrus sac pyriform, 125–175 (n = 6) long by 30–75 (n = 6) wide in mature proglottids (Figs <xref ref-type="fig" rid="F3">3C, D</xref>, <xref ref-type="fig" rid="F4">4D</xref>). Cirrus armed. Vagina anterior to cirrus sac (Figs <xref ref-type="fig" rid="F3">3C, D</xref>, <xref ref-type="fig" rid="F4">4D</xref>),walls relatively thick, covered with gland cells. Vagina extending laterally from common genital atrium, following anterior margin of cirrus sac, weakly sinuous posteriorly along medial line of proglottid to oötype (Fig. <xref ref-type="fig" rid="F3">3C</xref>); vaginal sphincter absent. Seminal receptacle not seen. Ovary in mature proglottids H-shaped in frontal view (Fig. <xref ref-type="fig" rid="F3">3C</xref>); posterior lobes wider than anterior lobes. Ovarian isthmus approximately 2/3 of the distance from anterior end of ovary. Arms of ovary unequal in length, aporal arm always longer than poral arm (Fig. <xref ref-type="fig" rid="F3">3C</xref>). Aporal arm 150–260 (n = 8) long, reaching to posterior margin of cirrus sac, poral arm 125–225 (n = 8) long in mature proglottids, not reaching posterior margin of cirrus sac. Mehlis’ gland posterior to ovarian isthmus. Vitiellarium follicular, forming lateral bands, extending from near anterior margin of proglottid to near posterior margin of proglottid (Fig. <xref ref-type="fig" rid="F3">3C</xref>); follicles 15–20 (n = 8) long by 10–15 (n = 8) wide. Uterus thin-walled, saccate, extending from anterior margin of proglottid to near posterior margin of proglottid. Excretory ducts lateral. Gravid proglottids and eggs not seen.</p><fig id="F3" position="float" orientation="portrait"><label>Figure 3.</label><caption><p>Holotype of <italic><tp:taxon-name><tp:taxon-name-part taxon-name-part-type="genus" reg="Acanthobothrium">Acanthobothrium</tp:taxon-name-part><tp:taxon-name-part taxon-name-part-type="species" reg="vidali">vidali</tp:taxon-name-part></tp:taxon-name></italic> sp. nov. (<named-content xmlns:xlink="http://www.w3.org/1999/xlink" content-type="dwc:institutional_code" xlink:type="simple">CNHE</named-content>-11134). <bold>A</bold> Scolex <bold>B</bold> hooks <bold>C</bold> mature proglottid <bold>D</bold> genitalia. Scale bars: 400 µm (<bold>A</bold>); 200 µm (<bold>B–D</bold>).</p></caption><graphic xmlns:xlink="http://www.w3.org/1999/xlink" xlink:href="zookeys-852-001-g003.jpg" position="float" orientation="portrait" xlink:type="simple" id="oo_305967.jpg"/></fig></tp:treatment-sec><tp:treatment-sec sec-type="remarks" id="SECID0EGGBG"><title>Remarks.</title><p>There are 14 Category 6 species of <italic><tp:taxon-name><tp:taxon-name-part taxon-name-part-type="genus" reg="Acanthobothrium">Acanthobothrium</tp:taxon-name-part></tp:taxon-name></italic> that have been described worldwide. Of these, seven species have been found in the Pacific Ocean, four of which are amphi-American (Table <xref ref-type="table" rid="T2">2</xref>). <italic><tp:taxon-name><tp:taxon-name-part taxon-name-part-type="genus" reg="Acanthobothrium">Acanthobothrium</tp:taxon-name-part><tp:taxon-name-part taxon-name-part-type="species" reg="vidali">vidali</tp:taxon-name-part></tp:taxon-name></italic> sp. nov. also is a Category 6 species, bringing the total number to 15. Category 6 species have a total length &gt;15 mm (the length of <italic><tp:taxon-name><tp:taxon-name-part taxon-name-part-type="genus" reg="Acanthobothrium">A.</tp:taxon-name-part><tp:taxon-name-part taxon-name-part-type="species" reg="vidali">vidali</tp:taxon-name-part></tp:taxon-name></italic> sp. nov. is 26.5–70.9 mm), a strobila made up of &gt; 50 proglottids (<italic><tp:taxon-name><tp:taxon-name-part taxon-name-part-type="genus" reg="Acanthobothrium">A.</tp:taxon-name-part><tp:taxon-name-part taxon-name-part-type="species" reg="vidali">vidali</tp:taxon-name-part></tp:taxon-name></italic> sp. nov. has 164–214 proglottids), number of testes per proglottids ≤ 80 (<italic><tp:taxon-name><tp:taxon-name-part taxon-name-part-type="genus" reg="Acanthobothrium">A.</tp:taxon-name-part><tp:taxon-name-part taxon-name-part-type="species" reg="vidali">vidali</tp:taxon-name-part></tp:taxon-name></italic> sp. nov. has 50–76 testes per proglottid), and the arms of the ovary are asymmetrical.</p><p>As presented in Table <xref ref-type="table" rid="T2">2</xref>, the new species can be distinguished from similar Category 6 species of <italic><tp:taxon-name><tp:taxon-name-part taxon-name-part-type="genus" reg="Acanthobothrium">Acanthobothrium</tp:taxon-name-part></tp:taxon-name></italic> that have been described from the Pacific Coast of the Americas (amphi-American species), and from others parts of Pacific Ocean by the measurementes given in Table <xref ref-type="table" rid="T2">2</xref>. The total length of the new species (26.5–70.9 mm) is longer than that of <italic><tp:taxon-name><tp:taxon-name-part taxon-name-part-type="genus" reg="Acanthobothrium">A.</tp:taxon-name-part><tp:taxon-name-part taxon-name-part-type="species" reg="aetiobatidis">aetiobatidis</tp:taxon-name-part></tp:taxon-name></italic> (Shipley, 1900) Southwell, 1925. The number of proglottids of the new species (164–214) is greater than that of <italic><tp:taxon-name><tp:taxon-name-part taxon-name-part-type="genus" reg="Acanthobothrium">A.</tp:taxon-name-part><tp:taxon-name-part taxon-name-part-type="species" reg="gonzalesmugaburoi">gonzalesmugaburoi</tp:taxon-name-part></tp:taxon-name></italic> Severino &amp; Sarmiento, 1979. The diameter of accessory sucker of the new species (75–150) is larger than that of <italic><tp:taxon-name><tp:taxon-name-part taxon-name-part-type="genus" reg="Acanthobothrium">A.</tp:taxon-name-part><tp:taxon-name-part taxon-name-part-type="species" reg="obuncus">obuncus</tp:taxon-name-part></tp:taxon-name></italic> (33–48) and <italic><tp:taxon-name><tp:taxon-name-part taxon-name-part-type="genus" reg="Acanthobothrium">A.</tp:taxon-name-part><tp:taxon-name-part taxon-name-part-type="species" reg="soberoni">soberoni</tp:taxon-name-part></tp:taxon-name></italic> (40–65). The length of the cirrus sac of the new species (125–175) is shorter than that of <italic><tp:taxon-name><tp:taxon-name-part taxon-name-part-type="genus" reg="Acanthobothrium">A.</tp:taxon-name-part><tp:taxon-name-part taxon-name-part-type="species" reg="obuncus">obuncus</tp:taxon-name-part></tp:taxon-name></italic> (258–322), <italic><tp:taxon-name><tp:taxon-name-part taxon-name-part-type="genus" reg="Acanthobothrium">A.</tp:taxon-name-part><tp:taxon-name-part taxon-name-part-type="species" reg="aetiobatidis">aetiobatidis</tp:taxon-name-part></tp:taxon-name></italic> (200–250), and <italic><tp:taxon-name><tp:taxon-name-part taxon-name-part-type="genus" reg="Acanthobothrium">A.</tp:taxon-name-part><tp:taxon-name-part taxon-name-part-type="species" reg="rodmani">rodmani</tp:taxon-name-part></tp:taxon-name></italic> Fyler, Caira &amp; Jensen, 2009 (190–234). The number of testes per proglottid of the new species (50–76) is greater than that of <italic><tp:taxon-name><tp:taxon-name-part taxon-name-part-type="genus" reg="Acanthobothrium">A.</tp:taxon-name-part><tp:taxon-name-part taxon-name-part-type="species" reg="aetiobatidis">aetiobatidis</tp:taxon-name-part></tp:taxon-name></italic> (23–28), <italic><tp:taxon-name><tp:taxon-name-part taxon-name-part-type="genus" reg="Acanthobothrium">A.</tp:taxon-name-part><tp:taxon-name-part taxon-name-part-type="species" reg="arlenae">arlenae</tp:taxon-name-part></tp:taxon-name></italic> Campbell &amp; Beverage, 2002 (17–26), and <italic><tp:taxon-name><tp:taxon-name-part taxon-name-part-type="genus" reg="Acanthobothrium">A.</tp:taxon-name-part><tp:taxon-name-part taxon-name-part-type="species" reg="rodmani">rodmani</tp:taxon-name-part></tp:taxon-name></italic> (17–26). Finally, the measurements of the hooks of the eight species can be found in Table <xref ref-type="table" rid="T2">2</xref>.</p><p>The new species is the fourth species of <italic><tp:taxon-name><tp:taxon-name-part taxon-name-part-type="genus" reg="Acanthobothrium">Acanthobothrium</tp:taxon-name-part></tp:taxon-name></italic> reported from <italic><tp:taxon-name><tp:taxon-name-part taxon-name-part-type="genus" reg="Narcine">N.</tp:taxon-name-part><tp:taxon-name-part taxon-name-part-type="species" reg="entemedor">entemedor</tp:taxon-name-part></tp:taxon-name></italic>, preceded by <italic><tp:taxon-name><tp:taxon-name-part taxon-name-part-type="genus" reg="Acanthobothrium">A.</tp:taxon-name-part><tp:taxon-name-part taxon-name-part-type="species" reg="franus">franus</tp:taxon-name-part></tp:taxon-name></italic> and <italic><tp:taxon-name><tp:taxon-name-part taxon-name-part-type="genus" reg="Acanthobothrium">A.</tp:taxon-name-part><tp:taxon-name-part taxon-name-part-type="species" reg="inbiorium">inbiorium</tp:taxon-name-part></tp:taxon-name></italic> (Category 5 species), and <italic><tp:taxon-name><tp:taxon-name-part taxon-name-part-type="genus" reg="Acanthobothrium">A.</tp:taxon-name-part><tp:taxon-name-part taxon-name-part-type="species" reg="soniae">soniae</tp:taxon-name-part></tp:taxon-name></italic> sp. nov. (Category 2 species) described above. All species have been reported from the Pacific Coast of the Americas. <italic><tp:taxon-name><tp:taxon-name-part taxon-name-part-type="genus" reg="Acanthobothrium">Acanthobothrium</tp:taxon-name-part><tp:taxon-name-part taxon-name-part-type="species" reg="vidali">vidali</tp:taxon-name-part></tp:taxon-name></italic> sp. nov. can be distinguished from these other species by number of proglottids (164–214) is greater than that of <italic><tp:taxon-name><tp:taxon-name-part taxon-name-part-type="genus" reg="Acanthobothrium">A.</tp:taxon-name-part><tp:taxon-name-part taxon-name-part-type="species" reg="franus">franus</tp:taxon-name-part></tp:taxon-name></italic> (68–141) and <italic><tp:taxon-name><tp:taxon-name-part taxon-name-part-type="genus" reg="Acanthobothrium">A.</tp:taxon-name-part><tp:taxon-name-part taxon-name-part-type="species" reg="soniae">soniae</tp:taxon-name-part></tp:taxon-name></italic> sp. nov. (10–13). The total length of the lateral hook of <italic><tp:taxon-name><tp:taxon-name-part taxon-name-part-type="genus" reg="Acanthobothrium">A.</tp:taxon-name-part><tp:taxon-name-part taxon-name-part-type="species" reg="vidali">vidali</tp:taxon-name-part></tp:taxon-name></italic> sp. nov. (360–465) is longer than that of <italic><tp:taxon-name><tp:taxon-name-part taxon-name-part-type="genus" reg="Acanthobothrium">A.</tp:taxon-name-part><tp:taxon-name-part taxon-name-part-type="species" reg="inbiorium">inbiorium</tp:taxon-name-part></tp:taxon-name></italic> (95–120 µm). The length of the axial prong of the lateral hook of <italic><tp:taxon-name><tp:taxon-name-part taxon-name-part-type="genus" reg="Acanthobothrium">A.</tp:taxon-name-part><tp:taxon-name-part taxon-name-part-type="species" reg="vidali">vidali</tp:taxon-name-part></tp:taxon-name></italic> sp. nov. (200–285) is longer than that of <italic><tp:taxon-name><tp:taxon-name-part taxon-name-part-type="genus" reg="Acanthobothrium">A.</tp:taxon-name-part><tp:taxon-name-part taxon-name-part-type="species" reg="inbiorium">inbiorium</tp:taxon-name-part></tp:taxon-name></italic> (65–75 µm) (Table <xref ref-type="table" rid="T3">3</xref>).</p><fig id="F4" position="float" orientation="portrait"><label>Figure 4.</label><caption><p>Light microscope photographs of holotype of <italic><tp:taxon-name><tp:taxon-name-part taxon-name-part-type="genus" reg="Acanthobothrium">Acanthobothrium</tp:taxon-name-part><tp:taxon-name-part taxon-name-part-type="species" reg="vidali">vidali</tp:taxon-name-part></tp:taxon-name></italic> sp. nov. (<named-content xmlns:xlink="http://www.w3.org/1999/xlink" content-type="dwc:institutional_code" xlink:type="simple">CNHE</named-content>-11134). <bold>A</bold> Scolex <bold>B</bold> details of bothridium <bold>C</bold> peduncle cephalic <bold>D</bold> genitalia. Scale bars: 400 µm (<bold>A</bold>); 40 µm (<bold>B</bold>);100 µm (<bold>C, D</bold>). Abbreviations: vg vagina; cs cirrus sac; gp genital pore.</p></caption><graphic xmlns:xlink="http://www.w3.org/1999/xlink" xlink:href="zookeys-852-001-g004.jpg" position="float" orientation="portrait" xlink:type="simple" id="oo_305968.jpg"/></fig><table-wrap id="T2" position="float" orientation="portrait"><label>Table 2.</label><caption><p>Comparison of <italic><tp:taxon-name><tp:taxon-name-part taxon-name-part-type="genus" reg="Acanthobothrium">Acanthobothrium</tp:taxon-name-part><tp:taxon-name-part taxon-name-part-type="species" reg="vidali">vidali</tp:taxon-name-part></tp:taxon-name></italic> sp. nov. vs. Category 6 species of the genus from the Pacific Ocean. Abbreviations: No. Number; A Base (handle) length; B Axial prong length; C Abaxial prong length; D Total hook length. Note: the use of “–” without numerical values are measurement ranges that overlap those of <italic><tp:taxon-name><tp:taxon-name-part taxon-name-part-type="genus" reg="Acanthobothrium">A.</tp:taxon-name-part><tp:taxon-name-part taxon-name-part-type="species" reg="vidali">vidali</tp:taxon-name-part></tp:taxon-name></italic> sp. nov.</p></caption><table id="TID0EXTAI" rules="all"><tbody><tr><th rowspan="2" colspan="1">Species of <italic><tp:taxon-name><tp:taxon-name-part taxon-name-part-type="genus" reg="Acanthobothrium">Acanthobothrium</tp:taxon-name-part></tp:taxon-name></italic></th><th rowspan="2" colspan="1">Total length (mm)</th><th rowspan="2" colspan="1">No. of proglottids</th><th rowspan="2" colspan="1">Diameter of accesory sucker (μm)</th><th rowspan="2" colspan="1">Length of cirrus sac (μm)</th><th rowspan="2" colspan="1">No. of testes per proglottid</th><th rowspan="1" colspan="4">Measurements of hook (μm)</th></tr><tr><th rowspan="1" colspan="1">A</th><th rowspan="1" colspan="1">B</th><th rowspan="1" colspan="1">C</th><th rowspan="1" colspan="1">D</th></tr><tr><td rowspan="1" colspan="10">
                            <bold>Pacific coast of the Americas</bold>
                          </td></tr><tr><td rowspan="1" colspan="1"><italic><tp:taxon-name><tp:taxon-name-part taxon-name-part-type="genus" reg="Acanthobothrium">A.</tp:taxon-name-part><tp:taxon-name-part taxon-name-part-type="species" reg="vidali">vidali</tp:taxon-name-part></tp:taxon-name></italic> sp. nov.</td><td rowspan="1" colspan="1">26.5–70.9</td><td rowspan="1" colspan="1">164–214</td><td rowspan="1" colspan="1">75–150</td><td rowspan="1" colspan="1">125–175</td><td rowspan="1" colspan="1">50–76</td><td rowspan="1" colspan="1">140–170</td><td rowspan="1" colspan="1">200–285</td><td rowspan="1" colspan="1">140–305</td><td rowspan="1" colspan="1">360–465</td></tr><tr><td rowspan="1" colspan="1"><italic><tp:taxon-name><tp:taxon-name-part taxon-name-part-type="genus" reg="Acanthobothrium">A.</tp:taxon-name-part><tp:taxon-name-part taxon-name-part-type="species" reg="gonzalesmugaburoi">gonzalesmugaburoi</tp:taxon-name-part></tp:taxon-name></italic> Severino &amp; Sarmiento, 1979</td><td rowspan="1" colspan="1">–</td><td rowspan="1" colspan="1">38–63</td><td rowspan="1" colspan="1">–</td><td rowspan="1" colspan="1">–</td><td rowspan="1" colspan="1">–</td><td rowspan="1" colspan="1">50–87</td><td rowspan="1" colspan="1">67–123</td><td rowspan="1" colspan="1">57–120</td><td rowspan="1" colspan="1">146–219</td></tr><tr><td rowspan="1" colspan="1"><italic><tp:taxon-name><tp:taxon-name-part taxon-name-part-type="genus" reg="Acanthobothrium">A.</tp:taxon-name-part><tp:taxon-name-part taxon-name-part-type="species" reg="maculatum">maculatum</tp:taxon-name-part></tp:taxon-name></italic> Riser, 1955</td><td rowspan="1" colspan="1">–</td><td rowspan="1" colspan="1">–</td><td rowspan="1" colspan="1">–</td><td rowspan="1" colspan="1">–</td><td rowspan="1" colspan="1">–</td><td rowspan="1" colspan="1">72–78</td><td rowspan="1" colspan="1">72–78</td><td rowspan="1" colspan="1">75–78</td><td rowspan="1" colspan="1">135–141</td></tr><tr><td rowspan="1" colspan="1"><italic><tp:taxon-name><tp:taxon-name-part taxon-name-part-type="genus" reg="Acanthobothrium">A.</tp:taxon-name-part><tp:taxon-name-part taxon-name-part-type="species" reg="obuncus">obuncus</tp:taxon-name-part></tp:taxon-name></italic> Marques, Brooks &amp; Barriga, 1997</td><td rowspan="1" colspan="1">–</td><td rowspan="1" colspan="1">–</td><td rowspan="1" colspan="1">33–48</td><td rowspan="1" colspan="1">258–322</td><td rowspan="1" colspan="1">–</td><td rowspan="1" colspan="1">66</td><td rowspan="1" colspan="1">60–64</td><td rowspan="1" colspan="1">63–64</td><td rowspan="1" colspan="1">126–130</td></tr><tr><td rowspan="1" colspan="1"><italic><tp:taxon-name><tp:taxon-name-part taxon-name-part-type="genus" reg="Acanthobothrium">A.</tp:taxon-name-part><tp:taxon-name-part taxon-name-part-type="species" reg="soberoni">soberoni</tp:taxon-name-part></tp:taxon-name></italic> Ghoshroy &amp; Caira, 2001</td><td rowspan="1" colspan="1">–</td><td rowspan="1" colspan="1">–</td><td rowspan="1" colspan="1">40–65</td><td rowspan="1" colspan="1">–</td><td rowspan="1" colspan="1">–</td><td rowspan="1" colspan="1">45–88</td><td rowspan="1" colspan="1">43–90</td><td rowspan="1" colspan="1">65–100</td><td rowspan="1" colspan="1">86–158</td></tr><tr><td rowspan="1" colspan="10">
                            <bold>Other parts of the Pacific Ocean</bold>
                          </td></tr><tr><td rowspan="1" colspan="1"><italic><tp:taxon-name><tp:taxon-name-part taxon-name-part-type="genus" reg="Acanthobothrium">A.</tp:taxon-name-part><tp:taxon-name-part taxon-name-part-type="species" reg="aetiobatidis">aetiobatidis</tp:taxon-name-part></tp:taxon-name></italic> (Shipley, 1900), Southwell, 1925</td><td rowspan="1" colspan="1">15–20</td><td rowspan="1" colspan="1">–</td><td rowspan="1" colspan="1">–</td><td rowspan="1" colspan="1">200–250</td><td rowspan="1" colspan="1">23–28</td><td rowspan="1" colspan="1">–</td><td rowspan="1" colspan="1">120–130</td><td rowspan="1" colspan="1">120–130</td><td rowspan="1" colspan="1">250–280</td></tr><tr><td rowspan="1" colspan="1"><italic><tp:taxon-name><tp:taxon-name-part taxon-name-part-type="genus" reg="Acanthobothrium">A.</tp:taxon-name-part><tp:taxon-name-part taxon-name-part-type="species" reg="arlenae">arlenae</tp:taxon-name-part></tp:taxon-name></italic> Campbell &amp; Beveridge, 2002</td><td rowspan="1" colspan="1">–</td><td rowspan="1" colspan="1">–</td><td rowspan="1" colspan="1">–</td><td rowspan="1" colspan="1">–</td><td rowspan="1" colspan="1">17–26</td><td rowspan="1" colspan="1">–</td><td rowspan="1" colspan="1">160–179</td><td rowspan="1" colspan="1">–</td><td rowspan="1" colspan="1">289–344</td></tr><tr><td rowspan="1" colspan="1"><italic><tp:taxon-name><tp:taxon-name-part taxon-name-part-type="genus" reg="Acanthobothrium">A.</tp:taxon-name-part><tp:taxon-name-part taxon-name-part-type="species" reg="rodmani">rodmani</tp:taxon-name-part></tp:taxon-name></italic> Fyler, Caira &amp; Jensen, 2009</td><td rowspan="1" colspan="1">–</td><td rowspan="1" colspan="1">–</td><td rowspan="1" colspan="1">–</td><td rowspan="1" colspan="1">190–234</td><td rowspan="1" colspan="1">17–26</td><td rowspan="1" colspan="1">–</td><td rowspan="1" colspan="1">–</td><td rowspan="1" colspan="1">–</td><td rowspan="1" colspan="1">335–357</td></tr></tbody></table></table-wrap><table-wrap id="T3" position="float" orientation="portrait"><label>Table 3.</label><caption><p>Comparison of species of <italic><tp:taxon-name><tp:taxon-name-part taxon-name-part-type="genus" reg="Acanthobothrium">Acanthobothrium</tp:taxon-name-part></tp:taxon-name></italic> that have been reported from <italic><tp:taxon-name><tp:taxon-name-part taxon-name-part-type="genus" reg="Narcine">Narcine</tp:taxon-name-part><tp:taxon-name-part taxon-name-part-type="species" reg="entemedor">entemedor</tp:taxon-name-part></tp:taxon-name></italic>. Abbreviations: No. Number; A Base (handle) length; B Axial prong length; C Abaxial prong length; D Total hook length. Note: Information taken from the original descriptions and this study.</p></caption><table id="TID0EYCBI" rules="all"><tbody><tr><th rowspan="2" colspan="1">Species of <italic><tp:taxon-name><tp:taxon-name-part taxon-name-part-type="genus" reg="Acanthobothrium">Acanthobothrium</tp:taxon-name-part></tp:taxon-name></italic></th><th rowspan="2" colspan="1">Total length (mm)</th><th rowspan="2" colspan="1">No. of proglottids</th><th rowspan="2" colspan="1">Diameter of accesory sucker (μm)</th><th rowspan="2" colspan="1">Length of cirrus sac (μm)</th><th rowspan="2" colspan="1">No. of testes per proglottid</th><th rowspan="1" colspan="4">Measurements of hook (μm)</th></tr><tr><th rowspan="1" colspan="1">A</th><th rowspan="1" colspan="1">B</th><th rowspan="1" colspan="1">C</th><th rowspan="1" colspan="1">D</th></tr><tr><td rowspan="1" colspan="10">
                            <bold>Reported from <italic><tp:taxon-name><tp:taxon-name-part taxon-name-part-type="genus" reg="Narcine">Narcine</tp:taxon-name-part><tp:taxon-name-part taxon-name-part-type="species" reg="entemedor">entemedor</tp:taxon-name-part></tp:taxon-name></italic></bold>
                          </td></tr><tr><td rowspan="1" colspan="1"><italic><tp:taxon-name><tp:taxon-name-part taxon-name-part-type="genus" reg="Acanthobothrium">A.</tp:taxon-name-part><tp:taxon-name-part taxon-name-part-type="species" reg="franus">franus</tp:taxon-name-part></tp:taxon-name></italic> Marques, Centritto &amp; Stewart, 1997*</td><td rowspan="1" colspan="1">16.0–40.0</td><td rowspan="1" colspan="1">68–141</td><td rowspan="1" colspan="1">60–159</td><td rowspan="1" colspan="1">102–281</td><td rowspan="1" colspan="1">24–59</td><td rowspan="1" colspan="1">118–175</td><td rowspan="1" colspan="1">245–319</td><td rowspan="1" colspan="1">223–322</td><td rowspan="1" colspan="1">354–465</td></tr><tr><td rowspan="1" colspan="1"><italic><tp:taxon-name><tp:taxon-name-part taxon-name-part-type="genus" reg="Acanthobothrium">A.</tp:taxon-name-part><tp:taxon-name-part taxon-name-part-type="species" reg="inbiorium">inbiorium</tp:taxon-name-part></tp:taxon-name></italic> Marques, Centritto &amp; Stewart, 1997</td><td rowspan="1" colspan="1">28.0–82.0</td><td rowspan="1" colspan="1">156–223</td><td rowspan="1" colspan="1">20–75</td><td rowspan="1" colspan="1">122–285</td><td rowspan="1" colspan="1">44–73</td><td rowspan="1" colspan="1">35–50</td><td rowspan="1" colspan="1">65–75</td><td rowspan="1" colspan="1">50–60</td><td rowspan="1" colspan="1">95–120</td></tr><tr><td rowspan="1" colspan="1"><italic><tp:taxon-name><tp:taxon-name-part taxon-name-part-type="genus" reg="Acanthobothrium">A.</tp:taxon-name-part><tp:taxon-name-part taxon-name-part-type="species" reg="soniae">soniae</tp:taxon-name-part></tp:taxon-name></italic> sp. nov.</td><td rowspan="1" colspan="1">2.9–6.7</td><td rowspan="1" colspan="1">10–13</td><td rowspan="1" colspan="1">45–50</td><td rowspan="1" colspan="1">55–90</td><td rowspan="1" colspan="1">31– 47</td><td rowspan="1" colspan="1">43–45</td><td rowspan="1" colspan="1">88–105</td><td rowspan="1" colspan="1">83–93</td><td rowspan="1" colspan="1">125–138</td></tr><tr><td rowspan="1" colspan="1"><italic><tp:taxon-name><tp:taxon-name-part taxon-name-part-type="genus" reg="Acanthobothrium">A.</tp:taxon-name-part><tp:taxon-name-part taxon-name-part-type="species" reg="vidali">vidali</tp:taxon-name-part></tp:taxon-name></italic> sp. nov.</td><td rowspan="1" colspan="1">26.5–70.9</td><td rowspan="1" colspan="1">164–214</td><td rowspan="1" colspan="1">75–150</td><td rowspan="1" colspan="1">125–175</td><td rowspan="1" colspan="1">50– 76</td><td rowspan="1" colspan="1">140–170</td><td rowspan="1" colspan="1">200–285</td><td rowspan="1" colspan="1">140–305</td><td rowspan="1" colspan="1">360–465</td></tr></tbody></table></table-wrap></tp:treatment-sec><ref-list><ref id="B9"><mixed-citation xmlns:xlink="http://www.w3.org/1999/xlink" xlink:type="simple"><person-group><name name-style="western"><surname>Bush</surname><given-names>AO</given-names></name><name name-style="western"><surname>Lafferty</surname><given-names>KD</given-names></name><name name-style="western"><surname>Lotz</surname><given-names>JM</given-names></name><name name-style="western"><surname>Shostak</surname><given-names>AW</given-names></name></person-group> (<year>1997</year>) <article-title>Parasitology meets ecology on its own terms: Margolis et al. revisited.</article-title><source>Journal of Parasitology</source><volume>83</volume>: <fpage>575</fpage>–<lpage>583</lpage>. <ext-link xlink:type="simple" ext-link-type="doi" xlink:href="10.2307/3284227">https://doi.org/10.2307/3284227</ext-link></mixed-citation></ref></ref-list></tp:taxon-treatment>
